# Supplementary material for: Multiplexed single-molecule force spectroscopy using a centrifuge
Source: Nat Commun. 2016 Mar 17;7:11026. doi: 10.1038/ncomms11026 (PMC4800429; doi:10.1038/ncomms11026)
Supplement: Supplementary Data 1 — Solidworks file for the CFM Assembly [file ncomms11026-s2.zip]

Archive with 3 entries (2 files):
- ncomms11026_Supplementary Data 1_CFM_Assembly.sldasm
- __MACOSX/
- __MACOSX/._ncomms11026_Supplementary Data 1_CFM_Assembly.sldasm
